# Supplementary material for: Targeted metabolomics of pellicle and saliva in children with different caries activity
Source: Sci Rep. 2020 Jan 20;10:697. doi: 10.1038/s41598-020-57531-8 (PMC6971297; doi:10.1038/s41598-020-57531-8)
Supplement: Supplementary file 2 — Targeted Metabolomics of pellicle and saliva in children with different caries activity SI Saliva. [file 41598_2020_57531_MOESM2_ESM.csv]

Sample Name	K02	K26	K30	K32	K37	K39	K40	K41	K42	K43	K44	K45	K54	K55	K56	K57	K58	K59	K60	K61	K62	K01	K03	K04	K08	K11	K13	K16	K17	K20	K22	K23	K27	K28	K29	K33	K34	K35	K47	K05	K06	K07	K10	K14	K15	K18	K21	K24	K31
Label	active	active	active	active	active	active	active	active	active	active	active	active	active	active	active	active	active	active	active	active	active	free	free	free	free	free	free	free	free	free	free	free	free	free	free	free	free	free	free	rehabilitated	rehabilitated	rehabilitated	rehabilitated	rehabilitated	rehabilitated	rehabilitated	rehabilitated	rehabilitated	rehabilitated
4-Aminobutyrate	0.07	0.09	0.43	0.19		0.01	0.2	0.07	0.14	0.22	0.01	0.12	0.43	0.08	0.1	0.07	0.08	0.14	0.15	0.13	0.08	0	0.11	0.05	0.07	0.13	0.08	0.06		0.19	0.25	0.12	0.07	0.11	0.25	0.11	0.07	0.04	0.48	0.26	0.06	0.74	0.08		0.05	0.04	0.39	0.15	0.05
L-Leucine	4.23	36.75	16.5	7.28	11.41	2.63	4.44	7.86	7.18	8.66	3.6	21.87	15.84	9.74	6.2	2.5	24.36	4.4	2.55	7.45	15.88	10.48	6.85	8.58	7.75	6.72	48.58	4.05	7.13	12.52	13.19	9.82	3.53	1.79	23.62	6.26	4.25	6.22	11.68	23.3	5.79	13.52	20.06	2.68	7.87	6.52	53.86	3.04	3.39
L-Methionine	0.27	3.96	1.4	0.79	2	0.27	1.09	0.81	1.1	1.52	0.37	1.86	4	2.61	0.33	0.31	3.16	0.14	0.4	0.85	2.75	0.44	0.61	1.51	1.7	1.56	2.87	0.37	0.29	1.64	1.99	1.68	0.47	0.64	7.74	0.91	0.86	0.46	1.61	3.65	0.67	3.45	3.97	0.22	0.58	0.75	6.51	0.38	0.59
L-Proline	14.23	133.5	112.94	197.43	55.28	27.76	107.65	40.48	45.41	49.67	45.26	72.23	92.48	39.9	47.97	26.49	139.31	14.95	24.91	55.94	74.83	54.26	44.1	73.23	57.9	82.4	94.61	26.69	34.19	54.79	68.71	107.04	39.24	29.89	146.08	102.84	69.63	54.16	76.07	88.28	50.06	114.16	61.15	12.53	52.65	35.94	75.19	35.63	50.24
L-Threonine	6.74	5.47	6.05	1.68	4.35	1	7.14	9.85	7.26	7.92	5.81	5.82	5.38	5.14	7.16	6.55	7.22	5.86	2.63	4.01	8.26	6.26	3.02	3.08	2.04	4.26	14.62	1.11	4.22	4.79	2.2	3.28	1.39	0.41	14.01	0.79	1.02	1.6	9.82	4.56	3.06	4.09	4.99	3.61	4.59	1.5	17.29	2.99	3.88
L-Glutamine	6.56	52.84	36.57	23.82	16.03	6.1	27.43	15.43	18.7	22.53	7.66	13.16	43.81	18.28	4.94	9.51	84.81	6.86	7.71	16.27	30.2	22.2	12.63	20.03	20.88	16.88	49.78	4.95	11.42	26.48	18.98	24.27	5.35	5.45	27.04	18.92	15.13	12.1	31.07	41.89	9.97	32.67	19.54	2.12	6.84	12.51	30.87	14.23	10.38
L-Histidine	14.42	10.11	26.65	9.97	18.77	8.05	30.68	21.31	13.22	20.98	16.03	18.59	16.49	12.77	14.53	19.65	26.28	13.28	14.77	43.11	16.53	38.35	19.51	22.55	11.9	13.46	19.31	7.01	18.97	23.1	18.45	25.98	23.32	13.43	5	9.67	29.01	13.36	34.77	36.1	19.9	21.07	18.67	10.73	28.56	15.56	15.68	13.11	27.51
L-Arginine	20.92	7.66	27.37	34.82	14.37	6.77	11.79	30.16	26.48	24.17	21.05	29.23	10.08	10.58	18.59	21.17	8	19.07	22.28	40.96	8.09	33.53	18.55	20.94	10.02	26.29	4.32	25.96	31.42	8.2	15.07	16.63	17.35	16.04	3.84	14.4	14.2	16.82	49.73	15.12	12.18	20.93	3.74	14.33	17.91	7.59	6	21.49	27.06
L-Glutamate	19.22	95.93	38.87	37.37	40.92	10.62	33.37	13.31	21.1	33.42	19.71	17.5	78.52	40.78	15.96	11.86	82.05	14.18	16.36	23.83	40.83	27.43	10.6	25.99	36.28	42.1	65.65	10.14	18.64	31.38	36.85	24.93	10.61	8.35	102.62	17.98	14.6	14.94	35.82	60.25	29.24	82.18	38.73	9.06	11.48	22.15	73.24	21.76	10.5
L-Tyrosine	14.57	67.11	47.61	30.96	25.34	13.75	49.59	22.55	15.6	32.78	13.64	36.96	37.82	18.44	22.91	14.82	55.01	13.37	17.21	45.48	33.54	39.76	33.02	30.13	27.81	16.8	67.57	14.88	30.65	33.39	46.01	37.92	31.77	19.98	28.37	21.76	29.79	28.73	40.34	66.27	19.97	38.66	30.08	14.55	28.62	31.29	96.21	25.42	24.09
L-Valine	6.43	37.93	15.85	7.73	12.21	3.72	4.84	8.25	5.82	10.99	3.74	22.1	18.59	11.06	7.43	3.51	20.81	5.02	3.73	6.81	17.34	11.62	5.52	10.85	10.52	8.98	54.05	5.14	7.47	12.49	10.6	11.77	3.99	2.63	33.56	7.42	5.75	6.03	12.62	26.72	5.94	12.7	23.46	4.24	12.63	8.99	58.5	3.25	4.78
L-Isoleucine	1.39	14.69	5.26	3.18	3.57	1.35	2.69	3.65	3.31	3.54	1.14	9.55	7.51	3.27	1.95	1.13	9.97	1.43	0.82	2.71	6.58	3.46	2.86	3.67	3.93	2.73	20.84	1.31	2.27	4.92	5.72	5.69	1.71	1.35	13.7	3.63	2.27	2.32	5.08	8.49	1.52	5.5	8.62	1.13	3.55	2.79	23.25	0.84	1.49
L-Phenylalanine	11.37	46.5	28.66	19.4	18.83	5.68	22.55	20.41	12.77	22.55	8.83	31.58	28.82	13.34	19.09	8.56	41.34	10.14	11	17.47	21.17	22.53	21.41	17.61	16.28	13.19	48.25	10.12	19.48	22.85	28.69	20.97	12.69	9.75	26.59	16.56	13.43	16.29	22.62	46.64	10.79	29.46	23.93	9.03	23.02	20.12	74.6	11.58	13.13
Citrulline	6.88	29.44	23.92	25.9	18.72	7.59	24.88	10.46	11.93	16.86	7.15	16.43	51.6	18.74	11.73	6.62	41.17	4.89	10.63	27.62	16.07	13.61	11.8	19.08	19	13.27	27.08	6.48	8.75	19.34	22.32	25.85	12.47	12.02	17.51	22.19	14.56	14.45	13.77	25.16	12.42	41	26.24	6.13	14.41	11.29	26.3	6.48	13.58
L-Tryptophan	0.65	1.74	0.49	0.51	1.7	0.19	0.26	0.95	1	1.51	0.61	1.97	1.12	1.46	0.97	0.52	2.61	0.79	0.21	0.19	2.06	0.72	0.43	0.52	0.91	0.71	5.14	0.11	0.34	1.28	0.47	0.37	0.04	0.07	4.6	0.39	0.14	0.38	2.15	2.24	0.7	0.55	1.17	0.22	0.25	0.38	3.94	0.21	0.29
L-Aspartate	11.15	21.11	17.13	21.95	15.93	7.01	17.92	18.74	13.85	23.91	14.54	32.37	28.7	14.17	14.09	11.08	37.56	13.28	14.12	29.68	16.51	20.82	12.94	12.14	13.1	8.49	16.85	8.37	17.19	14.47	13.89	10.29	9.74	8.9	33.02	9.4	12.09	12.11	20.81	16.63	6.84	28.72	9.41	11.22	11.13	7.34	21.65	8	19.63
L-Lysine	17.71	42.2	42.89	49.01	40.59	11.95	78.08	17.54	23.56	26.42	13.69	50.56	50.49	16.17	19.13	10.31	51.01	10.87	15.49	34.01	31.13	39.66	26.71	24.55	31.47	29	51.59	19.63	31.59	25.93	28.65	61.53	32.23	26.35	50.52	44.51	43.78	22.72	26.7	57.8	34.82	45.8	37.71	14.57	44.33	27.25	43.14	29.12	30.78
L-Pyroglutamate	11.07	9.1	6.55	3.84	6.16	4.88	33.22	13.78	7.35	13.23	11.47	7.48	12.34	5.83	11.7	19.22	9.58	16.65	8.01	8.87	8.48	19.47	4.2	7.43	6.84	8.03	7.34	3.37	3.99	6.57	6.2	9.38	4.77	3.15	7.58	4.31	7.68	4.18	17.65	9.89	7.09	10.62	6.04	6.07	13.94	4.43	11.41	6.12	13
L-Serine	24.32	14.15	28.46	12.03	13.07	4.91	41.33	31.78	25.67	23.32	23.02	15.78	21.54	14.21	23.41	21.3	26.75	21.49	11.26	19.88	21.34	25.96	8.84	11.76	6.6	12.08	14.88	7.7	15.58	13.12	7.96	13.11	6.1	2.93	25.73	7.42	7.79	6.93	39.87	15.25	10.57	18.61	8.8	10.21	18.84	3.45	23.9	12.94	18.03
1-Methylhistidine	0.09	0.09	0.15	0.07	0.12	0.05	0.1	0.05	0.09	0.1	0.05	0.08	0.15	0.13	0.06	0.06	0.06	0.08	0.06	0.08	0.09	0.06	0.08	0.08	0.1	0.14	0.09	0.06	0.06	0.08	0.11	0.11	0.05	0.05	0.1	0.06	0.06	0.06	0.09	0.18	0.07	0.07	0.13	0.06	0.08	0.1	0.17	0.07	0.07
3-Aminoisobutyrate	0.62	1.77	2.7	1.08	0.9	0.49	1.28	0.52	0.82	1.33	0.3	0.8	2	1.74	0.74	0.81	0.57	0.55	0.62	0.74	0.83	1.03	0.99	1.8	1.38	2.17	1	1.03	1.51	0.64	0.72	1.52	0.28	0.61	1.67	0.64	0.62	0.88	1.46	2.92	0.46	1.04	1.02	0.5	0.47	1.27	2.95	0.57	0.5
3-Methylhistidine	0.41	0.04	0.67	0.04	0.04	0.02	0.09	0.02	0.04	0.36	0.02	0.02	0.13	0.19	0.02	0.03	0.02	0.06	0.03	0.03	0.15	0.03	0.06	0.07	0.34	0.29	0.11	0.14	0.03	0.07	0.89	0.04	0.02	0.14	0.07	0.04	0.02	0.03	0.21	0.08	0.02	0.1	0.2	0.14	0.03	0.03	0.23	0.06	0.03
Aminoadipate	0.69	0.69	1.27	0.84	0.56	0.34	0.96	0.36	0.5	0.97	0.33	0.64	1.33	1.3	0.36	0.41	0.28	0.47	0.56	0.73	0.59	0.78	1.01	0.79	0.67	1.09	1.25	0.73	0.71	1.04	1.01	1.12	0.56	0.36	1	0.59	0.38	0.56	0.65	1.88	0.67	0.68	0.67	0.29	0.59	0.64	1.34	0.48	0.45
beta-Alanine	1.73	1.35	2.96	1.07	1.52	0.27	0.95	0.58	0.99	2.54	0.32	0.93	2.81	1.49	0.58	0.71	0.85	0.67	0.59	0.88	0.91	0.92	1.45	0.9	1.72	1.78	1.25	0.68	0.85	2.04	2.39	1.31	0.49	0.67	2.65	0.67	0.62	1.17	1.78	2.32	0.86	1.48	1.05	0.82	0.95	1.2	2.73	0.85	0.6
Creatine	14.11	10.49	27.98	12.63	9.51	6.31	20.78	4.83	9.9	15.35	6.88	13.12	19.2	12.21	6.4	13.4	4.77	9.76	10.73	17.92	6.88	15.9	13.07	17.01	12.42	16.82	7.48	13.45	9.73	10.44	12.42	15.54	10.75	6.7	3.24	10.1	7.87	9.8	14.76	27.18	9.58	11.09	7.98	9.01	11.69	10.32	11.31	12.62	10.95
4-Hydroxyproline	1.98	1.6	4.07	1.59	1.56	0.81	2.79	0.76	1.4	2.32	0.98	1.76	3.97	1.82	0.85	1.68	0.58	1.23	1.34	2.33	1	2.33	2.02	2.13	1.85	2.72	1.36	1.6	1.48	1.55	2.53	2.46	1.47	1.05	1.21	1.46	1.44	1.55	2.29	4.06	1.59	2.71	1.88	1.21	1.78	1.51	1.67	1.86	1.61
L-Alanine	19.13	20.61	50.98	16.1	28.14	8.37	30.77	14.74	18.68	32.28	13.34	22.51	42.69	31.16	16.45	16.6	32.55	15.69	13.9	34.52	24.38	21.22	19.43	25.65	28.45	39.72	40.29	18.3	15.38	26.95	19.3	20.8	13.91	9.06	28.71	12.27	10.49	13.92	46.02	43.85	22.89	29.29	22.76	13.6	17.06	12.89	71.73	15.92	12.05
Sarcosine	3.49	6	8.94	4.63	4.61	1.23	3.31	2.56	4.77	7.35	1.91	1.75	13.03	5.86	2.74	2.76	3.46	2.88	3.03	2.2	5.89	2.51	4.83	3	3.53	7.2	7.7	2.02	2.64	7.13	8.99	8.63	2.18	1.79	7.43	3.38	1.89	4.05	5.69	17.55	3.61	3.49	9.66	1.09	4.03	3.59	20.85	3.02	1.49
L-Asparagine	0.01	0.16	0.09	0.06	0.1	0.18	0.07	0.06	0.1	0.1	0.01	0.1	0.19	0.16	0.1	0.1	0.09	0.09	0.05	0.03	0.11	0.28	0.02	0.06	0.05	0.09	0.12	0.01	0.02	0.02	0.06	0.09	0.02	0.02	0.65	0.07	0.03	0.01	0.15	0.03	0.01	0.25	0.19	0.03	0.01	0.03	1.38	0.02	0.1
Glycine	60.35	261.2	193.05	214.46	96.21	59.71	218.08	76.02	90.82	123.56	83.53	116.19	213.16	63.12	90.48	65.57	177.22	48.98	58.36	136.57	135.8	125.8	113.14	146.76	146.8	123.62	235.06	60.95	69.74	106.73	175.99	248.27	107.99	100.14	168.72	156.6	121.47	104.38	203.22	174.3	93.56	171.12	129.48	50.74	124.72	102.54	204.23	117.73	126.24
L-Homoserine	0.11	0.22	0.24	0.25	0.18	0.08	0.12	0.17	0.08	0.11	0.09	0.25	0.45	0.16	0.09	0.13	0.27	0.05	0.18	0.35	0.14	0.09	0.08	0.23	0.34	0.5	0.22	0.19	0.08	0.26	0.32	0.22	0.17	0.24	0.31	0.2	0.15	0.2	0.45	0.37	0.22	0.53	0.21	0.08	0.23	0.16	0.63	0.13	0.08
Glycolate	3.25	3.14	3.28	1.4	4.33	1.56	2.98	0.94	2.7	3.14	1.42	1.56	3.45	2.53	1.33	1.53	1.36	2.04	1.34	2.04	1.92	4.23	2.42	2.03	2.3	2.46	2.65	1.37	2.37	2.83	1.51	1.32	2.04		3.23	1.65	1.94	2.73	11.37	4.24	3.81	4.3	2.18	1.61	1.96	1.17	2.4	2.56	2.8
Lactate	155.24	4.31	73.82	1.45	152.56	32.71	5.28	22.78	138.38	201.5	196.35	4.28	39.99	66.07	78.37	222.5	18.33	206.94	15.12	281.56	9.1	180.47		6.67	4.66	45.19	12.2	74.77	57.31	6.55	6.1						2.97	4.78	372.47		72.71	2.26		36.28	2.07	4.82	34.3	26.82	3.15
Threonate	0.05	0.05	0.15	0.04	0.37	0.09	0.12	0.1	0.44	0.12	0.16	0.31	0.28	0.11	0.11	0.13	0.05	0.1	0.07	0.06	0.04	0.08	0.07	0.1	0.09	0.08	0.05	0.05	0.09	0.07	0.06	0.15	0.07	0.03	0.04	0.03	0.06	0.03	0.18	0.13	0.1	0.06	0.07	0.05	0.07	0.04	0.08	0.11	0.06
Acetate	474.38	1414.09	1446.32	1017.02	1531.1	550.23	1190.03	459.43	789.49	1157.9	625.24	698.63	1602.56	1066.12	574.72	717.91	1257.96	610.89	606.59	891.18	1011.68	997.44	765.17	909.2	1314.2	1107.94	2020.59	493.46	820.84	1324.89	1362.06	1316.29	642.17	631.97	1762.86	655.46	762.38	1077.7	2145.47	1791.16	1192.45	851.64	800.44	356.88	860.03	965.76	2438.64	598.85	465.7
Propionate	111.3	573.1	461.76	453.32	488.66	106.87	172.28	76.78	210.67	365.76	166.53	85.05	461.4	368.65	223.7	205.54	379.24	200.2	131.36	214.11	488.37	123.28	147.35	209.43	347.68	215.27	891.82	137.29	228.47	690.93	456.49	249.71	75.14	98.52	651.67	188.5	74.56	335.19	1294.59	526.56	385.97	191.95	350.67	54.25	151.1	228.75	874.85	134.66	32.59
Butyrate	9.77	58.68	15.64	19.13	54.8	18.13	8.67	17.51	23.38	21.28	10.7	17.99	61.18	19.78	33.68	16.55	9.23	14.61	11.78	9	20.83	5.76	5.8	18.3	33.02	8.21	98.27	8.41	5.14	50.6	17.01	16.4	4.37	4.46	122.03	10.39	4.69	35.03	80.44	39.71	33.88	20.13	28.66	3.35	8.39	7.94	48.43	8.77	1.2
2-Methylbutyrate		12.52	2.45	7.04	24.45	1.57		3.27	2.74	11.15	2.06	1.85	4.02	11.73	4.22	3.39	7.44	4.52	1.19		9.03	2.04	4.61	3.52	5.86	4.64	18.54	1.05	7.26	16.11	7.45	4.07		1.52	38.91	3.11		6.75	9.12	6	7.63	2.71	5.59		2.45	4.3	19.36
Isobutyrate	0.9	20.77	6.33	14.33	53.63	1.85	1.2	7.41	6.32	20.64	5.22	2.8	5.41	29.41	12.75	6.52	15.71	8.16	1.77	0.72	18.45	4.09	11.58	9.05	10.07	11.56	27.76	1.61	17.61	42.09	17.63	8.33	1.38	2.17	71.85	3.37	1.08	15.17	9.39	13.04	29.69	4.05	13.75	0.45	3.8	9.73	34.41	1.99	0.56
Isovalerate	1.38	14.29	3.34	8.83	33.3	1.85	0.56	4.41	3.3	8.73	2.66	2.96	5.32	13.83	6.51	3.36	13.56	4.99	1.46	0.63	9.88	2.89	7.6	6.92	3.93	6.58	20.59	2.23	9.55	31.26	11.42	5.29	1	1.8	30.02	2.99	1.02	8.81	6.95	11.64	10.97	4.01	9.24	0.59	3.49	6.76	16.32	1.4	0.47
4-Methylvalerate		6.99	0.49	4.01	13.59	0.83		2.54	1.13	5.05	0.8	1.08	0.44	8.63	4.46	1.59	1.44	3.05	0.19		6.37	1.03	1.79	2.06	4.28	3.28	14.46	0.46	4.59	4.67	4.64	2.54	0.17	0.56	34.49	0.88	0.21	3.7	0.69	0.63	9.21	0.31	2.35		0.29	2.42	11.72	0.16
Pyruvate	34.26		36.96	3.75	12.21	11.3	11.64	17.29	25.19	48.28	32.58	7.51	9.94	19.84	20.11	43.84	4.89	27.43	8.36	49.34	5.6	40.76	5.43	10.01	13.88	7.33	4.33	7.15	21.21	9.01	1.84	2.63	15.9	1.28	1.17	0.92	1.47	8.55	147.84	4.56	8.15	2.13	1.07	10.73	6.93	3.37	5.95	10.44	4.91
Succinate	6.61	13.45	14	9.89	79.22	14.13	7.92	2.99	5.53	11.99	12.75	5.25	14.77	4.91	13.32	9.02	28.72	22.79	12.59	7.52	3.79	20.76	1.36	6.41	3.6	2.53	16.97	8.82	2.92	4.91	2.21	4.21	4.91	3.21	11.44	4.95	3.79	9.16	17.53	3.31	22.18	9.95	1.79	3.08	3.23	7.78	13.56	7.9	1.45
Fucose	17.79	65.17	80.52	40.3	92.77	24.97	18.57		19.59	55.66	46.25	37.06	115.51	104.55	19.77	26.63	74.82	42.81	41.81	18.25	50.44	67.11	42.14	47.75	59.66	50.21	87.63	30.18	68.92	79.9	67.23	60.73	40.38	9.81	37.52	56.62	30.73	69.39	193.39	75.05	47.47	28.08	18.86	10.81	26.87	45.26	139.21	23.63
Galactose	22.79	36.75	63.48	31.19	42.6	14.73	8.91		17.96	36.46	42.95	11.76	91.78	98.17	16.32	25.01	39.14	47.54	33.31	44.83	32.2	48.47	28.6	29.68	26.01	54.69	44.11	17.81	34.67	40.41	28.75	42.61	32.66	6.77	32.12	19.77	14.47	52.8	194.43	72.68	36.67	14.11	15.45	7.33	17.29	15.68	85.2	31.27
Lactose	0.28	0.14	0.13	0.04	0.18	0.01	0.14		0.34	0.1	0.68	0.05	0.1	0.51	0.29	0.59	0.02	0.67	0.06	0.1	0.02	0.08	0.02	0.07	0.03	0.11		0.14	0.16	0.09	0.04	0.03	0.02	0.03	0.02			0.03	68.88	0.08	0.08	0.03	0.06	0.04	0.11	2.45	0.08	0.11
Ribose	4.83	28.97	12.93	15.8	18.12	2.27	8.52		7.43	3.78	4.66	11.9	8.58	22.38	3.33	4.23	18.5	4.84	6.52	3.87	13.02	4.78	7.81	14.09	11.5	22.56	19.2	4.36	4.15	16.07	16.95	7.63	3.3	3.13	67.48	9.93	4.01	8.53	11.51	24.88	12.22	24.53	18.89	1.71	7.27	3.09	42.92	3.66
Glucose	30.99	40.14	81.56	23.85	105.79	0.99	46.65		108.41	47.93	204.55	27.2	26.76	141.55	19.03	30.36	9.15	51.82	36.4	9.86	13.27	8.76	5.74	26.35	11.12	47.75	19.83	12.99	4.35	43.49	19.16	6.64	1.55	1.54	8.89	1.83	0.79	8.43	297.68	42.25	30.59	15.22	26.64	2.72	6.08	2.58	57.79	12.76
Xylose	0.08	0.03	0.25	0.25	0.13	0.03	0.04		0.21	0.1	0.06	0.13	0.1	0.06	0.05	2.16	0.04	0.16	0.07	0.05	0.05	0.1	0.07	0.33	0.44	0.06	0.05	0.07	0.08	0.07	0.09	0.07	0.17	0.13	0.02	0.02	0.03	0.08	0.39	0.12	0.11	0.04	0.05	0.02	0.13	0.05	0.07	0.06
Maltose	3.19	5.08	9.9	8.11	6.77	0.48	6.38		13.28	6.01	39.08	4.15	2.26	37.34	3.27	14.55	0.96	13.52	7.99	3.3	2.68	1.68	2.88	6.82	3.51	9.58	1.79	3.58	1.36	9.09	4.4	1.46	0.29	1.31	1.11	0.51	0.28	1.85	135.37	9.62	3.59	2.36	3.48	2.32	0.72	0.75	4.39	2.3
Glucose-6-phosphate	2.6	0.35	7.86	1.11	1.83	0.56	1.51		11.51	12.55	9.48	4.38	4.73	0.9	1.14	2.61	0.58	2.44	4.27	8.23	0.35	1.9	0.18	0.85	0.64	1.98	0.54	0.83	0.41		1.36	1.07	0.95	0.78	0.44	0.8	0.42	0.83	27.18	0.14		0.38		0.23	0.16	0.61	0.99	0.79
Ribose-5-phosphate	0.49	0.68	0.84	0.69	0.71	0.41	1.33		1.93	1.27	0.78	1.71	1.18	1.37	0.43	0.44	1.93	0.33	1.22	1.28	2.09	0.73	0.54	0.51	0.72	0.4	0.68	0.2	0.43	0.54	0.72	0.31	0.67	0.43	1.98	0.68	0.67	0.41	1.08	0.45	0.24	3.62	0.44	0.2	0.16	0.45	0.93	0.19
Laurate		0.53	0.21	0.17	0.11	0.16	0.9	0.28	0.34	0.22	0.25	0.26													0.07	0.06	0.03		0.42	0.23	0.28	0.35	0.11	0.16	0.16	0.23	0.26	0.21		0.59	0.34	0.61	0.56	0.59	0.35	0.25	0.16	0.16	0.46
Myristate		0.44	0.38	1.27	0.24	0.27	2.24	1.81	1	0.34	0.34	0.15												1.86	1.56	0.75	0.82	1.89	0.27	0.16	0.13	0.44	0.21	0.27	0.41	0.3	0.23	0.18		0.26	0.37	0.81	0.47	0.38	0.3	0.17	0.22	0.15	0.34
Pentadecanoate		0.15	0.14	0.75	0.11	0.13	0.58	0.19	0.41	0.13	0.11	0.04												0.94	0.98	0.28	0.56	0.84	0.04			0.1	0.06	0.09	0.16	0.15	0.08	0.04		0.08	0.17	0.31	0.15	0.12	0.15	0.04	0.09	0.05	0.12
Palmitate		5.86	5.4	4.97	4.56	2.52	17.27	12.55	8.43	2.89	4.09	3.38												2.92	2.76	2.51	1.09	4.83	3.23	3.46	3.64	6.92	4.03	3.24	4.03	2.68	2.13	4.25		4.22	4.09	7.79	6.11	2.82	4.05	1.63	2.45	1.83	3.36
Palmitoleate		0.24	0.11	0.1	0.2	0.16	0.55	0.15	0.35	0.23	0.13	0.2												0.21	0.4	0.14	0.14	0.29	0.23	0.25	0.23	0.6	0.53	0.19	0.21	0.23	0.13	0.2		0.4	0.26	0.95	0.63	0.27	0.41	0.17	0.2	0.19	0.23
Stearate		5.09	4.85	4.77	4.67	2.42	8	5.47	6.25	3.05	3.95	3.17												3.36	2.87	1.84	2.11	3.56	2.6	2.83	2.81	5.48	4.55	3.03	4.03	2.67	2.12	3.68		3.03	4.42	4.04	6.46	2.22	3.07	1.58	2.37	1.65	2.38
Oleate		2.89	0.17	0.22	2.19	0.92	6.29	4.48	3.94	2.79	0.17	1.87												4.01	2.64	2.42	1.93	5.67	2.5	3.05	2.17	6.02	1.26	0.92	2.84	2.36	1.18	2.48		3.37	3.24	8.43	6.64	2.61	4.33	1.7	2.19	1.9	3.17
Linoleate		1.26	0.09	0.13	1.18	0.48	2.66	1.96	2.25	1.32	0.06	0.67												1.72	1.53	0.84	0.88	3.57	1.12	1.61	0.9	5.36	0.23	0.2	1.06	0.92	0.24	0.92		2.18	2.3	8.45	6.5	1.45	3.66	0.61	0.95	0.82	1.28
Arachidate		0.13	0.15	0.11	0.07		0.37	0.23	0.18	0.08	0.08	0.07												0.1	0.08	0.07	0.07	0.11	0.09	0.08	0.09	0.13	0.09	0.09	0.11	0.1	0.07	0.09		0.07	0.09	0.15	0.13	0.07	0.08	0.05	0.09	0.06	0.08
[truncated: 8 more columns]
