# Supplementary material for: Targeted metabolomics of pellicle and saliva in children with different caries activity
Source: Sci Rep. 2020 Jan 20;10:697. doi: 10.1038/s41598-020-57531-8 (PMC6971297; doi:10.1038/s41598-020-57531-8)
Supplement: Supplementary file 3 — Targeted Metabolomics of pellicle and saliva in children with different caries activity SI Pellicle. [file 41598_2020_57531_MOESM3_ESM.csv]

Sample Name	K02	K26	K30	K32	K37	K39	K40	K41	K42	K43	K44	K45	K01	K03	K04	K08	K11	K13	K16	K17	K19	K20	K22	K23	K27	K28	K29	K33	K34	K35	K05	K06	K07	K10	K12	K14	K15	K18	K21	K24	K31	K38	K46
Label	active	active	active	active	active	active	active	active	active	active	active	active	free	free	free	free	free	free	free	free	free	free	free	free	free	free	free	free	free	free	rehabilitated	rehabilitated	rehabilitated	rehabilitated	rehabilitated	rehabilitated	rehabilitated	rehabilitated	rehabilitated	rehabilitated	rehabilitated	rehabilitated	rehabilitated
Galactose	0.065	0.056	0.041		0.04	0.063	0.049			0.052	0.045	0.045	0.057	0.051	0.048	0.05	0.067	0.049	0.078	0.058		0.062	0.043	0.047	0.048	0.051	0.06	0.041	0.044	0.035	0.054	0.057	0.053	0.036		0.058	0.061	0.047	0.066	0.059	0.058	0.046	0.039
Lactose	0.006	0.03			0.012	0.01	0.002			0.086	0.002	0.008	0.022	0.006	0.01	0.022	0.004	0.002	0.007	0.017		0.02	0.009	0.004	0.005	0.059	0.037	0.003	0.005	0.012	0.01	0.008	0.01	0.007		0.014	0.007	0.002	0.027	0.014	0.009	0.008
Glucose	0.087	0.073	0.035		0.032	0.086	0.096	0.019	0.018	0.953	0.034	0.032	0.073	0.058	0.055	0.193	0.096	0.025	0.05	0.022		0.097	0.045	0.06	0.025	0.054	0.08	0.025	0.028	0.034	0.05	0.219	0.136	0.034		0.074	0.109	0.057	0.113	0.104	0.042	0.031
Glycolate	0.375	0.392	0.413		0.494	0.468	0.212	1.035	0.902	0.497	0.318	0.586	0.506	0.397	0.495	0.274	0.37	0.566	0.358	0.346		0.357	0.504	0.454	0.509	0.395	0.398	0.233	0.358	0.478	0.379	0.36	0.342	0.459		0.379	0.353	0.587	0.354	0.504	0.348	0.335	0.579
Lactate	1.314	0.821	0.272		0.978	1.759	2.799	0.453	0.603	8.289	0.784		2.89	2.355	2.157	1.719	1.757	0.462	1.835	0.541		5.023	1.529	1.275	0.194	0.687	4.083	0.98	1.406	0.788	1.475	1.031	1.64	2.081		3.981	0.698	0.576	1.721	1.448	1.113	0.276	0.442
Acetate	7.116	8.602	5.797		6.864	5.342	10.504	1.56	1.155	5.719	4.228	6.788	7.736	7.598	8.416	6.01	7.917	7	8.692	7.479		7.369	5.417	7.5	6.319	7.888	6.841	2.697	4.756	5.869	7.885	8.379	7.11	7.285		8.635	7.88	6.953	6.908	8.078	4.82	4.684	6.555
Propionate	3.991	3.949	3.017		3.657	3.044	0.099	8.491	6.098	3.226	1.899	3.241	3.694	4.013	4.186	3.556	4.253	3.533	4.241	4.081		3.423	4.648	5.159	3.552	3.304	3.655	1.647	2.761	3.478	4.541	3.746	3.743	4.514		4.03	4.111	2.957	3.835	4.566	2.355	2.239	3.791
L-Leucine	0.023	0.027			0.053	0.031	0.064	0.01	0.009	0.127	0.025	0.012	0.039	0.038	0.019	0.035	0.038	0.014	0.041	0.02		0.078	0.038	0.021	0.018	0.013	0.1	0.016	0.02	0.013	0.025	0.029	0.046	0.023		0.2	0.049	0.016	0.044	0.039	0.014	0.013
L-Histidine	0.022	0.026			0.202	0.038	0.116	0.009	0.012	0.174	0.032	0.009	0.049	0.034	0.021	0.037	0.024	0.01	0.061	0.014		0.07	0.035	0.024	0.02	0.019	0.108	0.011	0.02	0.012	0.024	0.022	0.046	0.03		0.429	0.015	0.015	0.033	0.026	0.015	0.014
L-Tyrosine	0.013	0.014			0.032	0.017	0.051	0.006	0.005	0.076	0.017		0.024	0.015	0.009	0.021	0.008	0.006	0.024	0.007		0.026	0.023	0.012	0.009	0.009	0.076	0.007	0.011	0.006	0.011	0.009	0.019	0.014		0.156	0.006	0.007	0.014	0.011	0.008	0.006
L-Valine	0.052	0.061			0.077	0.062	0.104	0.04	0.04	0.167	0.06	0.037	0.084	0.065	0.047	0.059	0.063	0.052	0.082	0.047		0.097	0.063	0.06	0.042	0.052	0.183	0.024	0.045	0.047	0.041	0.05	0.072	0.047		0.295	0.057	0.045	0.07	0.057	0.045	0.045	0.034
Citrulline	0.025	0.11	0.008		0.274	0.027	0.099			0.102	0.027	0.025	0.053	0.075	0.074	0.126	0.058	0.018	0.028	0.025		0.052	0.03	0.051	0.048	0.059	0.084	0.022	0.024	0.035	0.085	0.025	0.098	0.076		1.332	0.033	0.02	0.06	0.054	0.034	0.045	0.011
L-Tryptophan	0.003	0.003			0.003	0.004	0.013			0.025	0.004		0.006	0.004	0.002	0.007	0.004		0.007	0.002		0.009	0.005	0.003	0.003	0.002	0.018		0.002		0.003	0.004	0.006	0.004		0.037	0.004	0.002	0.005	0.004	0.002	0.002
L-Glycine	1.495	3.536	1.311		1.462	1.403	0.981	2.484	2.363	2.303	1.476	1.443	1.558	1.738	1.798	0.727	1.613	1.39	1.79	1.307		2.03	1.45	1.614	1.375	1.823	2.67	1.234	1.678	1.185	1.765	1.607	1.633	1.719		2.892	1.527	1.347	1.471	1.659	1.86	1.276	1.24
L-Serine	0.196	0.3	0.082		0.562	0.384	0.993	0.149	0.18	1.571	0.301	0.103	0.512	0.364	0.23	0.424	0.231	0.138	0.54	0.145		0.759	0.408	0.25	0.211	0.178	1.405	0.149	0.247	0.141	0.22	0.231	0.38	0.282		2.334	0.14	0.168	0.326	0.272	0.173	0.173	0.088
L-Alanine	0.06	0.085			0.154	0.09	0.189	0.068	0.078	0.326	0.081	0.051	0.12	0.087	0.068	0.087	0.073		0.122			0.177	0.1	0.067	0.071	0.054	0.268	0.051	0.069	0.044	0.068	0.071	0.103	0.072		0.535	0.07	0.053	0.093	0.081	0.058	0.055
L-Homoserine	0.037	0.061			0.168	0.079	0.212		0.023	0.34	0.057		0.1	0.077	0.04	0.094	0.051	0.021	0.11	0.025		0.159	0.088	0.046	0.04	0.031	0.311	0.029	0.041	0.024	0.044	0.044	0.081	0.055		0.627	0.036	0.024	0.067	0.057	0.031	0.031
Myristate			0.12	0.06	0.06	0.16	0.14	0.12	0.33	0.13	0.11	0.14			0.51	0.42	0.34	0.2	0.63	0.07		0.05	0.05	0.1	0.06	0.14	0.11	0.2	0.17	0.16	0.07	0.07	0.08	0.08	0.13	0.09	0.09		0.06	0.13	0.1	0.13	0.23
Palmitate		0.31	1.48	0.87	1.08	2.03	1.51	1.28	1.1	1	1.05	1.16			0.85	0.54	0.26	0.68	0.6	1.03	0.95	0.81	0.94	1.08	0.88	1.1	0.87	1.5	1.52	1.24	0.66	0.77	0.56	0.74	0.74	0.85	0.89	0.77	0.75	1.03	1.02	0.84	1.22
Stearate		0.34	1.26	0.83	0.98	1.81	1.37	1.03	0.93	0.94	0.89	0.92			0.96	0.52	0.34	0.76	0.71	0.93	0.81	0.73	0.87	0.82	0.9	0.83	0.9	1.44	1.34	0.91	0.59	0.65	0.51	0.63	0.72	0.78	0.86	0.66	0.68	0.83	0.92	0.78	1
Oleate		0.14	0.4	0.13	0.13	0.21	0.41	0.28	0.52	0.06	0.31	0.42			0.32	0.31	0.22	0.38	0.22	0.35	0.37	0.29	0.35	0.56	0.67	0.95	0.29	0.56	0.56	0.58	0.09	0.1	0.11	0.33	0.34	0.32	0.3	0.3	0.3	0.47	0.26	0.29	0.42
